# Supplementary material for: The relationship between physical fitness and competitive performance of Taekwondo athletes
Source: PLoS One. 2022 Jun 24;17(6):e0267711. doi: 10.1371/journal.pone.0267711 (PMC9232157; doi:10.1371/journal.pone.0267711)
Supplement: S1 Table — (XLSX) [file pone.0267711.s001.xlsx]

## Sheet: Sheet1
		Equipment	Barbell bar		Barbell	Barbell clamp	Jumping box	Stopwatch
			For male	For female
		Parameter/Model	Length: 2.2 m Weight: 20 kg Diameter: 2.8 cm	Length: 2.15 m Weight: 15 kg Diameter: 2.8 cm	25 kg, 20 kg, 15 kg, 10 kg, 5 kg, 2.5 kg, 2 kg, 1.5 kg, 1 kg, 0.5 kg	2.5 kg	50 cm x 60 cm x 75 cm	ULTRAK DTM500
